# Supplementary material for: Unhealthy Behaviours: An International Comparison
Source: PLoS One. 2015 Oct 29;10(10):e0141834. doi: 10.1371/journal.pone.0141834 (PMC4626075; doi:10.1371/journal.pone.0141834)
Supplement: S1 File — Table A, Source and short description of each variable. Table B, Raw data (full database, with 159 countries). Table C, Indicators and indices (reduced database, with 112 countries). Table D, Country ranking. Table E, ECI, NBD and obesity. (XLS) [file pone.0141834.s002.xls]

## Sheet: Table A
Table A. Source and short description of each variables
Variable	Description	Year	Suorce	References
HDI	Human Development Index	2013	UNPD (2014)	[26]
GNI PC	Gross National Income per capita, PPP $	2013	UNPD (2014)	[26]
ALC	Per capita consumption of pure alcohol	2012	WHO (2014)	[2,17]
	(litres/person 15+/year)
DES	Dietary Energy Supply	2012-2014	FAO (2014)	[19]
	(kcal/person/day)
ADESA	Average Dietary Energy Supply Adequacy	2012-2014	FAO (2014) [19]	[19]
	(%)
ADER	Average Dietary Energy Requirement.	2012-2014	FAO (2014)	[19]
	(kcal/person/day)
ECI	Excess caloric intake	2012-2014	FAO (2014)	[19]
	ECI = DES - ADER (kcal/person/day)
AFPS	Average fat and protein supply	2012-2014	FAO (2014)	[19]
	(g/person/day)
RFPI	Recommended fat and protein intake		FAO (2014)	[19]
	(g/person/day)		FAO and WHO (2003)	[20]
NBD	Non-balanced diet	2012-2014	FAO (2014)	[19]
	NBD = AFPS - RFCI intake (g/person/day)		FAO and WHO (2003)	[20]
TOB	Per capita cigarettes consumption	2012	Ng et al. (2012)	[18]
	(number/person/year)
AFS	Average fat supply	2012-2014	FAO (2014)	[19]
	(g/person/day)
APS	Average protein supply	2012-2014	FAO (2014)	[19]
	(g/person/day)
OP	Obesity: Age-standardised prevalence rate	2014	WHO (2014)	[2]
	Both sex (BMI ³ 30), person 18+

## Sheet: Table B
Table B. Raw data (full database 159 countries)
HDI GROUP	COUNTRY	HDI	GNIPC	ALC	DES	ADESA	ADER	ECI	AFPS	RFPI	NBD	TOB
L	Afghanistan	0.467886	1903.66	0.7	2104	101	2083.17	20.8317	88	117.178	-29.1782	226
H	Albania	0.7161	9225.05	6.8	2996	121	2476.03	519.967	192	139.277	52.7231	1489
H	Algeria	0.716646	12554.6	0.6	3262	141	2313.48	948.525	151	130.133	20.867	997
L	Angola	0.526293	6322.94	9	2380	115	2069.57	310.435	103	116.413	-13.413	573
VH	Argentina	0.808304	17296.7	9.4	3374	139	2427.34	946.662	211	136.538	74.4622	1384
H	Armenia	0.730093	7952.35	5.3	2910	120	2425	485	158	136.406	21.5938	2249
VH	Australia	0.932662	41523.9	11.9	3276	132	2481.82	794.182	253	139.602	113.398	1190
VH	Austria	0.88121	42929.6	8.4	3805	150	2536.67	1268.33	274	142.688	131.312	2012
H	Azerbaijan	0.747373	15725.3	2.4	3149	131	2403.82	745.183	142	135.215	6.78531	1395
M	Bangladesh	0.557895	2713.09	0.2	2471	108	2287.96	183.037	79	128.698	-49.6979	246
H	Barbados	0.776212	13604	7.4	3060	123	2487.8	572.195	182	139.939	42.061	579
H	Belarus	0.785808	16403.2	17.8	3214	130	2472.31	741.692	211	139.067	71.9327	2896
VH	Belgium	0.88078	39470.9	10.7	3810	150	2540	1270	264	142.875	121.125	1364
H	Belize	0.731599	9363.83	8.2	2734	122	2240.98	493.016	148	126.055	21.9447	1038
L	Benin	0.475724	1725.83	2.1	2766	126	2195.24	570.762	106	123.482	-17.4821	134
M	Bolivia (Plurinational State of)	0.667282	5551.94	6.2	2332	105	2220.95	111.048	114	124.929	-10.9286	278
H	Bosnia and Herzegovina	0.730807	9430.78	6.8	3113	124	2510.48	602.516	163	141.215	21.7853	2668
M	Botswana	0.683298	14791.9	7.5	2283	97	2353.61	-70.6082	113	132.39	-19.3905	719
H	Brazil	0.74364	14274.8	8.9	3269	134	2439.55	829.448	194	137.225	56.7752	1152
VH	Brunei Darussalam	0.851823	70883.5	1	3015	127	2374.02	640.984	165	133.538	31.4616	2045
H	Bulgaria	0.777362	15401.6	11.2	2888	116	2489.66	398.345	174	140.043	33.9569	1991
L	Burkina Faso	0.388355	1601.51	6.8	2746	125	2196.8	549.2	141	123.57	17.43	65
M	Cambodia	0.584014	2805.43	5.7	2454	110	2230.91	223.091	97	125.489	-28.4886	742
L	Cameroon	0.504377	2556.7	8.6	2607	117	2228.21	378.795	123	125.337	-2.33654	341
VH	Canada	0.901852	41886.8	10.1	3646	146	2497.26	1148.74	252	140.471	111.529	1462
M	Cape Verde	0.635862	6364.83	5.8	2795	117	2388.89	406.111	158	134.375	23.625	65
L	Central African Republic	0.340531	587.856	3.7	2046	92	2223.91	-177.913	121	125.095	-4.09511	362
L	Chad	0.372424	1621.77	4.5	2236	104	2150	86	122	120.938	1.0625	25
VH	Chile	0.821584	20804	10.3	2995	123	2434.96	560.041	172	136.966	35.0335	957
H	China	0.719081	11477.1	8.8	3102	127	2442.52	659.48	176	137.392	38.6083	2034
H	Colombia	0.710734	11526.5	6.2	2774	119	2331.09	442.908	146	131.124	14.8761	416
M	Congo	0.564091	4909.37	4.2	2173	99	2194.95	-21.9495	96	123.466	-27.4659	453
H	Costa Rica	0.762537	13011.7	5	2817	115	2449.57	367.435	163	137.788	25.212	832
L	Côte d'Ivoire	0.451994	2774.27	5.8	2731	128	2133.59	597.406	109	120.015	-11.0146	634
VH	Croatia	0.81231	19024.9	13	3075	123	2500	575	196	140.625	55.375	2771
VH	Cuba	0.814963	19844.1	5.1	3448	140	2462.86	985.143	147	138.536	8.46429	1776
VH	Cyprus	0.845019	26770.7	8.8	2657	104	2554.81	102.192	199	143.708	55.2921	3385
VH	Czech Republic	0.861342	24534.5	14	3298	130	2536.92	761.077	231	142.702	88.2981	2116
VH	Denmark	0.900461	42880.3	9.9	3362	133	2527.82	834.18	240	142.19	97.8102	1680
L	Djibouti	0.467419	3108.91	1.3	2645	113	2340.71	304.292	123	131.665	-8.66482	886
H	Dominican Republic	0.700154	10844.2	6.6	2505	107	2341.12	163.879	142	131.688	10.3119	554
H	Ecuador	0.710637	9997.96	7.5	2465	111	2220.72	244.279	161	124.916	36.0845	344
M	Egypt	0.681578	10399.8	0.3	3549	152	2334.87	1214.13	153	131.336	21.6637	1280
M	El Salvador	0.661609	7240.34	3.2	2526	112	2255.36	270.643	129	126.864	2.13616	584
VH	Estonia	0.839901	23387.2	10.1	3257	130	2505.38	751.615	187	140.928	46.0721	2236
L	Ethiopia	0.435139	1302.64	4.2	2132	97	2197.94	-65.9381	87	123.634	-36.634	83
H	Fiji	0.724082	7213.85	3	2929	124	2362.1	566.903	173	132.868	40.1321	650
VH	Finland	0.879024	37366.1	11.7	3311	130	2546.92	764.077	243	143.264	99.7356	1074
VH	France	0.884326	36628.8	12.3	3517	141	2494.33	1022.67	277	140.306	136.694	1431
M	Gabon	0.673682	16976.5	11.3	2752	122	2255.74	496.262	134	126.885	7.11475	986
L	Gambia	0.440715	1557.31	3.5	2788	127	2195.28	592.724	136	123.484	12.5157	770
H	Georgia	0.74377	6889.52	8.1	2784	112	2485.71	298.286	143	139.821	3.17857	1970
VH	Germany	0.911437	43048.7	11.5	3543	139	2548.92	994.079	247	143.377	103.623	1228
M	Ghana	0.573206	3532.33	4.9	3158	142	2223.94	934.056	107	125.097	-18.0968	213
VH	Greece	0.852664	24658	9.2	3409	135	2525.19	883.815	268	142.042	125.958	2717
M	Guatemala	0.62808	6865.97	3.7	2462	117	2104.27	357.726	121	118.365	2.63462	242
L	Guinea	0.391869	1141.86	0.8	2565	116	2211.21	353.793	114	124.38	-10.3804	42
L	Guinea-Bissau	0.395649	1090.15	3.3	2504	113	2215.93	288.071	100	124.646	-24.646	198
M	Guyana	0.637984	6340.8	8.1	2762	119	2321.01	440.992	134	130.557	3.44328	1783
L	Haiti	0.471427	1635.69	5.9	2043	89	2295.51	-252.506	87	129.122	-42.1222	160
M	Honduras	0.617193	4137.65	3.8	2789	125	2231.2	557.8	134	125.505	8.495	490
VH	Hungary	0.818058	21239.1	12.4	2866	113	2536.28	329.717	219	142.666	76.3341	1555
VH	Iceland	0.894694	35116.5	5.9	3336	132	2527.27	808.727	278	142.159	135.841	1419
M	India	0.585731	5149.81	5.2	2455	108	2273.15	181.852	109	127.865	-18.8646	377
M	Indonesia	0.684258	8970.35	0.6	2828	124	2280.65	547.355	111	128.286	-17.2863	1208
H	Iran (Islamic Republic of)	0.749349	13450.7	1	3244	135	2402.96	841.037	161	135.167	25.8333	925
M	Iraq	0.642164	14007.3	0.6	2539	117	2170.09	368.915	112	122.067	-10.0673	1298
VH	Ireland	0.899299	33414.4	10.1	3599	146	2465.07	1133.93	242	138.66	103.34	2058
VH	Israel	0.887763	29966.2	3.1	3553	155	2292.26	1260.74	274	128.94	145.06	1340
VH	Italy	0.871809	32669	5.7	3529	140	2520.71	1008.29	264	141.79	122.21	1632
H	Jamaica	0.715344	8170.21	4.8	2792	116	2406.9	385.103	162	135.388	26.6121	806
VH	Japan	0.890086	36746.8	6.6	2728	113	2414.16	313.841	176	135.796	40.2035	1856
H	Jordan	0.74547	11337	0.8	3152	138	2284.06	867.942	174	128.478	45.5217	1217
H	Kazakhstan	0.757371	19440.7	9.8	3201	138	2319.57	881.435	215	130.476	84.5245	1826
L	Kenya	0.535116	2157.94	4.3	2158	100	2158	0	110	121.388	-11.3875	415
M	Kiribati	0.607389	2644.66	2.8	3064	136	2252.94	811.059	173	126.728	46.2721	1933
VH	Korea (Republic of)	0.890669	30345.3	10.5	3357	137	2450.36	906.635	181	137.833	43.167	2187
VH	Kuwait	0.814004	85819.7	0.1	3348	137	2443.8	904.204	233	137.464	95.5365	1935
M	Kyrgyzstan	0.627507	3021.47	4.2	2880	123	2341.46	538.537	148	131.707	16.2927	1164
M	Lao People's Democratic Republic	0.56942	4351.27	7.7	2345	102	2299.02	45.9804	97	129.32	-32.3199	1240
VH	Latvia	0.81048	22185.7	12	3299	134	2461.94	837.06	213	138.484	74.5159	1712
H	Lebanon	0.765014	16263.3	2.6	3090	125	2472	618	190	139.05	50.95	2722
L	Lesotho	0.486202	2797.89	6.7	2574	116	2218.97	355.034	107	124.817	-17.8168	1507
L	Liberia	0.411801	752.001	4.5	2267	105	2159.05	107.952	96	121.446	-25.4464	290
VH	Lithuania	0.834286	23740.3	16.9	3507	142	2469.72	1037.28	224	138.922	85.0783	1260
VH	Luxembourg	0.880921	58694.7	11.9	3575	140	2553.57	1021.43	266	143.638	122.362	1426
L	Madagascar	0.497883	1333.45	2	2101	99	2122.22	-21.2222	76	119.375	-43.375	281
L	Malawi	0.414021	714.937	2.3	2358	111	2124.32	233.676	101	119.493	-18.4932	383
H	Malaysia	0.772907	21823.9	1.4	2925	124	2358.87	566.129	162	132.686	29.3135	1055
M	Maldives	0.697913	10074	1.3	2842	127	2237.8	604.205	169	125.876	43.124	1679
L	Mali	0.406704	1499.38	1.2	2844	136	2091.18	752.824	145	117.629	27.3713	328
VH	Malta	0.828909	27022.2	7.2	3422	135	2534.81	887.185	223	142.583	80.4167	3254
L	Mauritania	0.487082	2988.15	0.1	2898	131	2212.21	685.786	151	124.437	26.563	1986
H	Mauritius	0.771002	16776.9	3.7	3106	128	2426.56	679.438	171	136.494	34.5059	1667
H	Mexico	0.75583	15854.1	7.2	3044	129	2359.69	684.31	177	132.733	44.2674	428
M	Moldova (Republic of)	0.662747	5041.2	16.1	2893	117	2472.65	420.35	142	139.087	2.91346	2761
M	Mongolia	0.697881	8465.76	9.9	2514	107	2349.53	164.467	166	132.161	33.8388	1292
H	Montenegro	0.789382	14710.2	8.7	3635	146	2489.73	1145.27	248	140.047	107.953	2277
M	Morocco	0.616709	6905.18	0.9	3342	142	2353.52	988.479	152	132.386	19.6144	689
L	Mozambique	0.392596	1011.04	2	2285	108	2115.74	169.259	84	119.01	-35.0104	216
L	Myanmar	0.523528	3998.06	0.7	2527	109	2318.35	208.651	134	130.407	3.59289	636
M	Namibia	0.624088	9185.47	12.2	2135	92	2320.65	-185.652	117	130.537	-13.5367	300
L	Nepal	0.539642	2193.98	2.2	2538	117	2169.23	368.769	103	122.019	-19.0192	478
VH	Netherlands	0.915283	42397.2	9.6	3169	123	2576.42	592.577	242	144.924	97.0762	1021
VH	New Zealand	0.910002	32569.4	10.6	3027	122	2481.15	545.852	210	139.565	70.4355	1229
M	Nicaragua	0.613987	4266	4.7	2654	118	2249.15	404.847	123	126.515	-3.51483	640
L	Niger	0.336998	872.533	0.3	2506	121	2071.07	434.926	135	116.498	18.5021	145
L	Nigeria	0.503636	5353.38	9.5	2655	124	2141.13	513.871	127	120.439	6.56149	215
VH	Norway	0.943598	63909.4	7.2	3503	138	2538.41	964.594	257	142.785	114.215	692
L	Pakistan	0.536535	4651.64	0.01	2451	108	2269.44	181.556	132	127.656	4.34375	887
H	Panama	0.765362	16379	8.5	2747	120	2289.17	457.833	140	128.766	11.2344	938
M	Paraguay	0.675851	7579.65	8.8	2518	108	2331.48	186.519	156	131.146	24.8542	986
H	Peru	0.736805	11279.9	10.2	2721	119	2286.55	434.445	104	128.619	-24.6187	160
M	Philippines	0.65953	6381.44	6	2679	121	2214.05	464.95	111	124.54	-13.5403	1789
VH	Poland	0.834218	21487.2	11.6	3491	139	2511.51	979.489	212	141.272	70.7275	1724
VH	Portugal	0.822329	24130.1	12.2	3398	135	2517.04	880.963	257	141.583	115.417	1157
H	Romania	0.784528	17432.7	13.2	3385	136	2488.97	896.029	217	140.005	76.9954	1888
H	Russian Federation	0.778303	22616.6	14.8	3385	136	2488.97	896.029	187	140.005	46.9954	2838
L	Rwanda	0.505723	1403.26	10.1	2185	102	2142.16	42.8431	68	120.496	-52.4963	1014
H	Saint Vincent and the Grenadines	0.718942	10339	7.3	2991	122	2451.64	539.361	165	137.905	27.0953	2692
M	Samoa	0.693724	4707.91	3.6	2963	130	2279.23	683.769	207	128.207	78.7933	1640
M	Sao Tome and Principe	0.557918	3110.65	6.4	2723	123	2213.82	509.179	137	124.527	12.4726	78
VH	Saudi Arabia	0.835531	52109.4	0.2	3263	137	2381.75	881.248	164	133.974	30.0265	1912
L	Senegal	0.485278	2169.26	0.5	2306	104	2217.31	88.6923	134	124.724	9.27644	387
H	Serbia	0.744722	11300.9	12.3	2717	109	2492.66	224.339	162	140.212	21.7878	2274
L	Sierra Leone	0.374282	1815.1	8.9	2445	113	2163.72	281.283	104	121.709	-17.7091	290
VH	Slovakia	0.829877	25336.1	12.5	2913	114	2555.26	357.737	177	143.734	33.2664	2425
VH	Slovenia	0.874293	26808.6	11.1	3154	126	2503.17	650.825	219	140.804	78.1964	2002
L	Solomon Islands	0.490578	1384.57	2	2403	112	2145.54	257.464	103	120.686	-17.6864	334
M	South Africa	0.657754	11787.9	11	3117	130	2397.69	719.308	166	134.87	31.1298	640
VH	Spain	0.868911	30561.5	9.7	3155	125	2524	631	261	141.975	119.025	1798
H	Sri Lanka	0.749735	9249.91	4	2502	110	2274.55	227.455	102	127.943	-25.9432	348
H	Suriname	0.704777	15112.8	7	2759	116	2378.45	380.552	133	133.788	-0.787716	2435
L	Swaziland	0.530303	5536.44	5.6	2217	97	2285.57	-68.567	125	128.563	-3.56314	953
VH	Sweden	0.897818	43201.4	9.7	3172	125	2537.6	634.4	233	142.74	90.26	1115
VH	Switzerland	0.917394	53761.9	10.8	3505	137	2558.39	946.606	249	143.91	105.09	1624
M	Tajikistan	0.607179	2424.39	2.7	2206	99	2228.28	-22.2828	108	125.341	-17.3409	216
L	Tanzania (United Republic of)	0.48841	1702.12	7.7	2152	102	2109.8	42.1961	96	118.676	-22.6765	265
H	Thailand	0.721926	13364.3	6.5	2905	119	2441.18	463.824	118	137.316	-19.3162	901
H	The former Yugoslav Republic of Macedonia	0.732131	11744.9	7.4	2920	116	2517.24	402.759	170	141.595	28.4052	2531
M	Timor-Leste	0.620243	9673.61	0.6	2153	105	2050.48	102.524	93	115.339	-22.3393	155
L	Togo	0.473062	1128.74	2.2	2521	116	2173.28	347.724	100	122.247	-22.2468	556
H	Trinidad and Tobago	0.765823	25325.1	6.7	2909	120	2424.17	484.833	153	136.359	16.6406	952
H	Tunisia	0.721174	10439.7	1.4	3365	142	2369.72	995.282	178	133.297	44.7033	1618
H	Turkey	0.758636	18391.4	2.5	3717	157	2367.52	1349.48	214	133.173	80.8272	1873
M	Turkmenistan	0.698209	11533.1	4.4	3107	132	2353.79	753.212	168	132.401	35.5994	1084
L	Uganda	0.48351	1335.15	9.5	2242	107	2095.33	146.673	97	117.862	-20.8621	71
H	Ukraine	0.734021	8214.53	14	3206	129	2485.27	720.729	173	139.797	33.2035	1948
VH	United Arab Emirates	0.827169	58068.2	4.7	3351	130	2577.69	773.308	187	144.995	42.0048	1013
VH	United Kingdom	0.891726	35001.6	11.4	3415	137	2492.7	922.299	247	140.214	106.786	998
VH	United States	0.913742	52308.4	9.1	3696	145	2548.97	1147.03	278	143.379	134.621	1255
H	Uruguay	0.78971	18108.1	7.2	2887	120	2405.83	481.167	166	135.328	30.6719	2065
M	Uzbekistan	0.661001	5227.37	5.9	2867	122	2350	517	140	132.188	7.8125	1005
M	Vanuatu	0.616382	2652.4	1.2	2789	128	2178.91	610.094	158	122.563	35.4365	282
H	Venezuela (Bolivarian Republic of)	0.763665	17066.6	7.6	2949	126	2340.48	608.524	173	131.652	41.3482	1184
M	Viet Nam	0.638017	4892.41	7.2	2751	119	2311.76	439.235	136	130.037	5.96324	1050
L	Yemen	0.499871	3945.18	0.3	2201	102	2157.84	43.1569	103	121.379	-18.3787	1584
M	Zambia	0.56072	2898.19	4.3	1937	92	2105.43	-168.435	84	118.431	-34.4307	299
L	Zimbabwe	0.491976	1307.41	4.9	2215	98	2260.2	-45.2041	111	127.136	-16.1365	853

## Sheet: Table C
Table C. Indicators and indices (reduced database 112 countries)
HDI GROUPS	COUNTRY	ALC	ECI	NBD	TOB		ALCX	ECIX	NBDX	NUTX	TOBX		UBI
H	Albania	6.8	519.967	52.7231	1489		0.382022	0.385308	0.363456	0.387169	0.439882		0.4022
H	Algeria	0.6	948.525	20.867	997		0.0337079	0.70288	0.14385	0.328978	0.294535		0.14837
VH	Argentina	9.4	946.662	74.4622	1384		0.52809	0.701499	0.513319	0.620837	0.408863		0.511785
H	Armenia	5.3	485	21.5938	2249		0.297753	0.359397	0.14886	0.239303	0.664402		0.361752
VH	Australia	11.9	794.182	113.398	1190		0.668539	0.588508	0.781727	0.701737	0.351551		0.548399
VH	Austria	8.4	1268.33	131.312	2012		0.47191	0.939865	0.905226	0.954294	0.594387		0.644471
H	Azerbaijan	2.4	745.183	6.78531	1395		0.134831	0.552199	0.0467757	0.166276	0.412112		0.209835
H	Barbados	7.4	572.195	42.061	579		0.41573	0.42401	0.289955	0.362764	0.171049		0.295474
H	Belarus	17.8	741.692	71.9327	2896		1	0.549612	0.495881	0.540116	0.855539		0.773112
VH	Belgium	10.7	1270	121.125	1364		0.601124	0.9411	0.834997	0.91713	0.402954		0.605643
H	Belize	8.2	493.016	21.9447	1038		0.460674	0.365337	0.151279	0.243225	0.306647		0.325097
H	Bosnia and Herzegovina	6.8	602.516	21.7853	2668		0.382022	0.446479	0.150181	0.267903	0.788183		0.432081
H	Brazil	8.9	829.448	56.7752	1152		0.5	0.614641	0.39139	0.507442	0.340325		0.441994
VH	Brunei Darussalam	1	640.984	31.4616	2045		0.0561798	0.474985	0.216886	0.332068	0.604136		0.224206
H	Bulgaria	11.2	398.345	33.9569	1991		0.629213	0.295183	0.234088	0.271961	0.588183		0.465163
L	Burkina Faso	6.8	549.2	17.43	65		0.382022	0.40697	0.120157	0.228784	0.0192024		0.118838
VH	Canada	10.1	1148.74	111.529	1462		0.567416	0.851244	0.768846	0.836984	0.431905		0.589752
M	Cape Verde	5.8	406.111	23.625	65		0.325843	0.300938	0.162863	0.229045	0.0192024		0.112744
L	Chad	4.5	86	1.0625	25		0.252809	0.0637281	0.00732453	0.0223525	0.00738552		0.034687
VH	Chile	10.3	560.041	35.0335	957		0.578652	0.415004	0.24151	0.32754	0.282718		0.377003
H	China	8.8	659.48	38.6083	2034		0.494382	0.488691	0.266153	0.373124	0.600886		0.480363
H	Colombia	6.2	442.908	14.8761	416		0.348315	0.328205	0.102551	0.189807	0.122895		0.201036
H	Costa Rica	5	367.435	25.212	832		0.280899	0.272278	0.173803	0.225064	0.24579		0.24954
VH	Croatia	13	575	55.375	2771		0.730337	0.426089	0.381737	0.417257	0.818612		0.629508
VH	Cuba	5.1	985.143	8.46429	1776		0.286517	0.730014	0.05835	0.213529	0.524668		0.317807
VH	Cyprus	8.8	102.192	55.2921	3385		0.494382	0.0757269	0.381166	0.175773	1		0.442933
VH	Czech Republic	14	761.077	88.2981	2116		0.786517	0.563976	0.608698	0.606181	0.625111		0.667968
VH	Denmark	9.9	834.18	97.8102	1680		0.55618	0.618148	0.674272	0.667935	0.496307		0.569159
H	Dominican Republic	6.6	163.879	10.3119	554		0.370787	0.121438	0.071087	0.0961265	0.163663		0.180014
H	Ecuador	7.5	244.279	36.0845	344		0.421348	0.181017	0.248755	0.219541	0.101625		0.21105
M	Egypt	0.3	1214.13	21.6637	1280		0.0168539	0.899701	0.149342	0.379237	0.378139		0.134201
M	El Salvador	3.2	270.643	2.13616	584		0.179775	0.200553	0.014726	0.0562248	0.172526		0.120366
VH	Estonia	10.1	751.615	46.0721	2236		0.567416	0.556965	0.317606	0.43514	0.660561		0.546363
H	Fiji	3	566.903	40.1321	650		0.168539	0.420089	0.276657	0.352706	0.192024		0.225159
VH	Finland	11.7	764.077	99.7356	1074		0.657303	0.566199	0.687545	0.645514	0.317282		0.512514
VH	France	12.3	1022.67	136.694	1431		0.691011	0.757826	0.942325	0.874291	0.422747		0.634464
M	Gabon	11.3	496.262	7.11475	986		0.634831	0.367742	0.0490468	0.138947	0.291285		0.295081
L	Gambia	3.5	592.724	12.5157	770		0.196629	0.439223	0.0862795	0.201404	0.227474		0.208073
H	Georgia	8.1	298.286	3.17857	1970		0.455056	0.221037	0.021912	0.072002	0.581979		0.267161
VH	Germany	11.5	994.079	103.623	1228		0.646067	0.736636	0.714345	0.750501	0.362777		0.560303
VH	Greece	9.2	883.815	125.958	2717		0.516854	0.654928	0.868316	0.780201	0.802659		0.686597
M	Guatemala	3.7	357.726	2.63462	242		0.207865	0.265084	0.0181622	0.0717871	0.0714919		0.102179
M	Guyana	8.1	440.992	3.44328	1783		0.455056	0.326785	0.0237368	0.09112	0.526736		0.279527
M	Honduras	3.8	557.8	8.495	490		0.213483	0.413343	0.0585618	0.160966	0.144756		0.170704
VH	Hungary	12.4	329.717	76.3341	1555		0.696629	0.244328	0.526222	0.370973	0.45938		0.491479
VH	Iceland	5.9	808.727	135.841	1419		0.331461	0.599286	0.936443	0.775048	0.419202		0.475768
H	Iran (Islamic Republic of)	1	841.037	25.8333	925		0.0561798	0.623229	0.178087	0.344675	0.273264		0.174257
VH	Ireland	10.1	1133.93	103.34	2058		0.567416	0.84027	0.712392	0.80046	0.607976		0.651192
VH	Israel	3.1	1260.74	145.06	1340		0.174157	0.93424	1	1	0.395864		0.410043
VH	Italy	5.7	1008.29	122.21	1632		0.320225	0.747164	0.842475	0.820838	0.482127		0.502294
H	Jamaica	4.8	385.103	26.6121	806		0.269663	0.285371	0.183455	0.236723	0.238109		0.247711
VH	Japan	6.6	313.841	40.2035	1856		0.370787	0.232563	0.27715	0.262663	0.548301		0.376572
H	Jordan	0.8	867.942	45.5217	1217		0.0449438	0.643166	0.313812	0.464801	0.359527		0.195835
H	Kazakhstan	9.8	881.435	84.5245	1826		0.550562	0.653164	0.582684	0.638261	0.539439		0.574446
M	Kiribati	2.8	811.059	46.2721	1933		0.157303	0.601014	0.318985	0.453	0.571049		0.343956
VH	Korea (Republic of)	10.5	906.635	43.167	2187		0.589888	0.671838	0.297579	0.462599	0.646086		0.560731
VH	Kuwait	0.1	904.204	95.5365	1935		0.00561798	0.670037	0.658598	0.687275	0.57164		0.1302
M	Kyrgyzstan	4.2	538.537	16.2927	1164		0.235955	0.399068	0.112316	0.219036	0.34387		0.260964
VH	Latvia	12	837.06	74.5159	1712		0.674157	0.620281	0.513688	0.584003	0.505761		0.583947
H	Lebanon	2.6	618	50.95	2722		0.146067	0.457953	0.351233	0.414934	0.804136		0.365275
VH	Lithuania	16.9	1037.28	85.0783	1260		0.949438	0.768651	0.586503	0.694657	0.37223		0.626157
VH	Luxembourg	11.9	1021.43	122.362	1426		0.668539	0.756903	0.843521	0.826683	0.42127		0.615189
H	Malaysia	1.4	566.129	29.3135	1055		0.0786517	0.419515	0.202078	0.301234	0.311669		0.194731
M	Maldives	1.3	604.205	43.124	1679		0.0730337	0.44773	0.297283	0.377454	0.496012		0.239126
L	Mali	1.2	752.824	27.3713	328		0.0674157	0.55786	0.188689	0.335666	0.0968981		0.129916
VH	Malta	7.2	887.185	80.4167	3254		0.404494	0.657425	0.554366	0.624586	0.9613		0.623909
L	Mauritania	0.1	685.786	26.563	1986		0.00561798	0.508184	0.183117	0.315606	0.586706		0.101325
H	Mauritius	3.7	679.438	34.5059	1667		0.207865	0.503479	0.237872	0.358042	0.492467		0.332173
H	Mexico	7.2	684.31	44.2674	428		0.404494	0.50709	0.305165	0.406987	0.12644		0.27508
M	Moldova (Republic of)	16.1	420.35	2.91346	2761		0.904494	0.31149	0.0200845	0.0818319	0.815657		0.392294
M	Mongolia	9.9	164.467	33.8388	1292		0.55618	0.121874	0.233274	0.174445	0.381684		0.333319
H	Montenegro	8.7	1145.27	107.953	2277		0.488764	0.848675	0.744192	0.822213	0.672674		0.64659
M	Morocco	0.9	988.479	19.6144	689		0.0505618	0.732487	0.135216	0.3256	0.203545		0.149643
L	Myanmar	0.7	208.651	3.59289	636		0.0393258	0.154616	0.0247682	0.0640243	0.187888		0.0779185
VH	Netherlands	9.6	592.577	97.0762	1021		0.539326	0.439114	0.669212	0.560843	0.301625		0.45018
VH	New Zealand	10.6	545.852	70.4355	1229		0.595506	0.40449	0.485559	0.458507	0.363072		0.462816
L	Niger	0.3	434.926	18.5021	145		0.0168539	0.32229	0.127547	0.209764	0.042836		0.0533024
L	Nigeria	9.5	513.871	6.56149	215		0.533708	0.380791	0.0452328	0.135782	0.0635155		0.166344
VH	Norway	7.2	964.594	114.215	692		0.404494	0.714787	0.787359	0.77615	0.204431		0.400376
L	Pakistan	0.01	181.556	4.34375	887		0.000561798	0.134537	0.0299444	0.0656674	0.262038		0.0213025
H	Panama	8.5	457.833	11.2344	938		0.477528	0.339265	0.0774461	0.167703	0.277105		0.281014
M	Paraguay	8.8	186.519	24.8542	986		0.494382	0.138215	0.171337	0.159211	0.291285		0.284087
VH	Poland	11.6	979.489	70.7275	1724		0.651685	0.725825	0.487573	0.615469	0.509306		0.588944
VH	Portugal	12.2	880.963	115.417	1157		0.685393	0.652815	0.795645	0.745634	0.341802		0.559002
H	Romania	13.2	896.029	76.9954	1888		0.741573	0.663979	0.530781	0.614194	0.557755		0.633336
H	Russian Federation	14.8	896.029	46.9954	2838		0.831461	0.663979	0.323971	0.479845	0.838405		0.69417
H	Saint Vincent and the Grenadines	7.3	539.361	27.0953	2692		0.410112	0.399679	0.186786	0.282682	0.795273		0.451758
M	Samoa	3.6	683.769	78.7933	1640		0.202247	0.506689	0.543175	0.542765	0.48449		0.376062
M	Sao Tome and Principe	6.4	509.179	12.4726	78		0.359551	0.377314	0.0859818	0.186348	0.0230428		0.115578
VH	Saudi Arabia	0.2	881.248	30.0265	1912		0.011236	0.653026	0.206993	0.380376	0.564845		0.134148
L	Senegal	0.5	88.6923	9.27644	387		0.0280899	0.0657231	0.0639488	0.0670727	0.114328		0.0599445
H	Serbia	12.3	224.339	21.7878	2274		0.691011	0.166241	0.150198	0.163483	0.671787		0.423379
VH	Slovakia	12.5	357.737	33.2664	2425		0.702247	0.265092	0.229328	0.255092	0.716396		0.504406
VH	Slovenia	11.1	650.825	78.1964	2002		0.623596	0.482277	0.539061	0.527519	0.591433		0.579449
M	South Africa	11	719.308	31.1298	640		0.617978	0.533024	0.214599	0.349911	0.189069		0.344496
VH	Spain	9.7	631	119.025	1798		0.544944	0.467586	0.82052	0.640835	0.531167		0.570308
VH	Sweden	9.7	634.4	90.26	1115		0.544944	0.470106	0.622223	0.559553	0.329394		0.46484
VH	Switzerland	10.8	946.606	105.09	1624		0.606742	0.701458	0.724459	0.737528	0.479764		0.598783
H	The former Yugoslav Republic of Macedonia	7.4	402.759	28.4052	2531		0.41573	0.298454	0.195816	0.250111	0.74771		0.426802
H	Trinidad and Tobago	6.7	484.833	16.6406	952		0.376404	0.359273	0.114715	0.210036	0.281241		0.281196
H	Tunisia	1.4	995.282	44.7033	1618		0.0786517	0.737528	0.30817	0.493237	0.477991		0.264684
H	Turkey	2.5	1349.48	80.8272	1873		0.140449	1	0.557197	0.77228	0.553323		0.391524
M	Turkmenistan	4.4	753.212	35.5994	1084		0.247191	0.558148	0.245411	0.382906	0.320236		0.311792
H	Ukraine	14	720.729	33.2035	1948		0.786517	0.534077	0.228894	0.361735	0.57548		0.54707
VH	United Arab Emirates	4.7	773.308	42.0048	1013		0.264045	0.57304	0.289568	0.421442	0.299261		0.321728
VH	United Kingdom	11.4	922.299	106.786	998		0.640449	0.683446	0.736145	0.733845	0.29483		0.517472
VH	United States	9.1	1147.03	134.621	1255		0.511236	0.84998	0.928031	0.918875	0.370753		0.558454
H	Uruguay	7.2	481.167	30.6719	2065		0.404494	0.356556	0.211442	0.284073	0.610044		0.41232
M	Uzbekistan	5.9	517	7.8125	1005		0.331461	0.383109	0.0538568	0.148612	0.296898		0.244548
M	Vanuatu	1.2	610.094	35.4365	282		0.0674157	0.452094	0.244288	0.343824	0.0833087		0.124527
H	Venezuela (Bolivarian Republic of)	7.6	608.524	41.3482	1184		0.426966	0.450931	0.285041	0.370919	0.349778		0.381202
M	Viet Nam	7.2	439.235	5.96324	1050		0.404494	0.325484	0.0411086	0.119675	0.310192		0.246707

## Sheet: Table D
Table D. Country ranking
HDI GROUPS	COUNTRY	UBI		HDI GROUPS	COUNTRY	ALCX		HDI GROUPS	COUNTRY	NUTX		HDI GROUPS	COUNTRY	TOBX
H	Belarus	0.773112		H	Belarus	1		VH	Israel	1		VH	Cyprus	1
H	Russian Federation	0.69417		VH	Lithuania	0.949438		VH	Austria	0.954294		VH	Malta	0.9613
VH	Greece	0.686597		M	Moldova (Republic of)	0.904494		VH	United States	0.918875		H	Belarus	0.855539
VH	Czech Republic	0.667968		H	Russian Federation	0.831461		VH	Belgium	0.91713		H	Russian Federation	0.838405
VH	Ireland	0.651192		VH	Czech Republic	0.786517		VH	France	0.874291		VH	Croatia	0.818612
H	Montenegro	0.64659		H	Ukraine	0.786517		VH	Canada	0.836984		M	Moldova (Republic of)	0.815657
VH	Austria	0.644471		H	Romania	0.741573		VH	Luxembourg	0.826683		H	Lebanon	0.804136
VH	France	0.634464		VH	Croatia	0.730337		H	Montenegro	0.822213		VH	Greece	0.802659
H	Romania	0.633336		VH	Slovakia	0.702247		VH	Italy	0.820838		H	Saint Vincent and the Grenadines	0.795273
VH	Croatia	0.629508		VH	Hungary	0.696629		VH	Ireland	0.80046		H	Bosnia and Herzegovina	0.788183
VH	Lithuania	0.626157		VH	France	0.691011		VH	Greece	0.780201		H	The former Yugoslav Republic of Macedonia	0.74771
VH	Malta	0.623909		H	Serbia	0.691011		VH	Norway	0.77615		VH	Slovakia	0.716396
VH	Luxembourg	0.615189		VH	Portugal	0.685393		VH	Iceland	0.775048		H	Montenegro	0.672674
VH	Belgium	0.605643		VH	Latvia	0.674157		H	Turkey	0.77228		H	Serbia	0.671787
VH	Switzerland	0.598783		VH	Australia	0.668539		VH	Germany	0.750501		H	Armenia	0.664402
VH	Canada	0.589752		VH	Luxembourg	0.668539		VH	Portugal	0.745634		VH	Estonia	0.660561
VH	Poland	0.588944		VH	Finland	0.657303		VH	Switzerland	0.737528		VH	Korea (Republic of)	0.646086
VH	Latvia	0.583947		VH	Poland	0.651685		VH	United Kingdom	0.733845		VH	Czech Republic	0.625111
VH	Slovenia	0.579449		VH	Germany	0.646067		VH	Australia	0.701737		H	Uruguay	0.610044
H	Kazakhstan	0.574446		VH	United Kingdom	0.640449		VH	Lithuania	0.694657		VH	Ireland	0.607976
VH	Spain	0.570308		M	Gabon	0.634831		VH	Kuwait	0.687275		VH	Brunei Darussalam	0.604136
VH	Denmark	0.569159		H	Bulgaria	0.629213		VH	Denmark	0.667935		H	China	0.600886
VH	Korea (Republic of)	0.560731		VH	Slovenia	0.623596		VH	Finland	0.645514		VH	Austria	0.594387
VH	Germany	0.560303		M	South Africa	0.617978		VH	Spain	0.640835		VH	Slovenia	0.591433
VH	Portugal	0.559002		VH	Switzerland	0.606742		H	Kazakhstan	0.638261		H	Bulgaria	0.588183
VH	United States	0.558454		VH	Belgium	0.601124		VH	Malta	0.624586		L	Mauritania	0.586706
VH	Australia	0.548399		VH	New Zealand	0.595506		VH	Argentina	0.620837		H	Georgia	0.581979
H	Ukraine	0.54707		VH	Korea (Republic of)	0.589888		VH	Poland	0.615469		H	Ukraine	0.57548
VH	Estonia	0.546363		VH	Chile	0.578652		H	Romania	0.614194		VH	Kuwait	0.57164
VH	United Kingdom	0.517472		VH	Canada	0.567416		VH	Czech Republic	0.606181		M	Kiribati	0.571049
VH	Finland	0.512514		VH	Estonia	0.567416		VH	Latvia	0.584003		VH	Saudi Arabia	0.564845
VH	Argentina	0.511785		VH	Ireland	0.567416		VH	Netherlands	0.560843		H	Romania	0.557755
VH	Slovakia	0.504406		VH	Denmark	0.55618		VH	Sweden	0.559553		H	Turkey	0.553323
VH	Italy	0.502294		M	Mongolia	0.55618		M	Samoa	0.542765		VH	Japan	0.548301
VH	Hungary	0.491479		H	Kazakhstan	0.550562		H	Belarus	0.540116		H	Kazakhstan	0.539439
H	China	0.480363		VH	Spain	0.544944		VH	Slovenia	0.527519		VH	Spain	0.531167
VH	Iceland	0.475768		VH	Sweden	0.544944		H	Brazil	0.507442		M	Guyana	0.526736
H	Bulgaria	0.465163		VH	Netherlands	0.539326		H	Tunisia	0.493237		VH	Cuba	0.524668
VH	Sweden	0.46484		L	Nigeria	0.533708		H	Russian Federation	0.479845		VH	Poland	0.509306
VH	New Zealand	0.462816		VH	Argentina	0.52809		H	Jordan	0.464801		VH	Latvia	0.505761
H	Saint Vincent and the Grenadines	0.451758		VH	Greece	0.516854		VH	Korea (Republic of)	0.462599		VH	Denmark	0.496307
VH	Netherlands	0.45018		VH	United States	0.511236		VH	New Zealand	0.458507		M	Maldives	0.496012
VH	Cyprus	0.442933		H	Brazil	0.5		M	Kiribati	0.453		H	Mauritius	0.492467
H	Brazil	0.441994		H	China	0.494382		VH	Estonia	0.43514		M	Samoa	0.48449
H	Bosnia and Herzegovina	0.432081		VH	Cyprus	0.494382		VH	United Arab Emirates	0.421442		VH	Italy	0.482127
H	The former Yugoslav Republic of Macedonia	0.426802		M	Paraguay	0.494382		VH	Croatia	0.417257		VH	Switzerland	0.479764
H	Serbia	0.423379		H	Montenegro	0.488764		H	Lebanon	0.414934		H	Tunisia	0.477991
H	Uruguay	0.41232		H	Panama	0.477528		H	Mexico	0.406987		VH	Hungary	0.45938
VH	Israel	0.410043		VH	Austria	0.47191		H	Albania	0.387169		H	Albania	0.439882
H	Albania	0.4022		H	Belize	0.460674		M	Turkmenistan	0.382906		VH	Canada	0.431905
VH	Norway	0.400376		H	Georgia	0.455056		VH	Saudi Arabia	0.380376		VH	France	0.422747
M	Moldova (Republic of)	0.392294		M	Guyana	0.455056		M	Egypt	0.379237		VH	Luxembourg	0.42127
H	Turkey	0.391524		H	Venezuela (Bolivarian Republic of)	0.426966		M	Maldives	0.377454		VH	Iceland	0.419202
H	Venezuela (Bolivarian Republic of)	0.381202		H	Ecuador	0.421348		H	China	0.373124		H	Azerbaijan	0.412112
VH	Chile	0.377003		H	Barbados	0.41573		VH	Hungary	0.370973		VH	Argentina	0.408863
VH	Japan	0.376572		H	The former Yugoslav Republic of Macedonia	0.41573		H	Venezuela (Bolivarian Republic of)	0.370919		VH	Belgium	0.402954
M	Samoa	0.376062		H	Saint Vincent and the Grenadines	0.410112		H	Barbados	0.362764		VH	Israel	0.395864
H	Lebanon	0.365275		VH	Malta	0.404494		H	Ukraine	0.361735		M	Mongolia	0.381684
H	Armenia	0.361752		H	Mexico	0.404494		H	Mauritius	0.358042		M	Egypt	0.378139
M	South Africa	0.344496		VH	Norway	0.404494		H	Fiji	0.352706		VH	Lithuania	0.37223
M	Kiribati	0.343956		H	Uruguay	0.404494		M	South Africa	0.349911		VH	United States	0.370753
M	Mongolia	0.333319		M	Viet Nam	0.404494		H	Iran (Islamic Republic of)	0.344675		VH	New Zealand	0.363072
H	Mauritius	0.332173		H	Albania	0.382022		M	Vanuatu	0.343824		VH	Germany	0.362777
H	Belize	0.325097		H	Bosnia and Herzegovina	0.382022		L	Mali	0.335666		H	Jordan	0.359527
VH	United Arab Emirates	0.321728		L	Burkina Faso	0.382022		VH	Brunei Darussalam	0.332068		VH	Australia	0.351551
VH	Cuba	0.317807		H	Trinidad and Tobago	0.376404		H	Algeria	0.328978		H	Venezuela (Bolivarian Republic of)	0.349778
M	Turkmenistan	0.311792		H	Dominican Republic	0.370787		VH	Chile	0.32754		M	Kyrgyzstan	0.34387
H	Barbados	0.295474		VH	Japan	0.370787		M	Morocco	0.3256		VH	Portugal	0.341802
M	Gabon	0.295081		M	Sao Tome and Principe	0.359551		L	Mauritania	0.315606		H	Brazil	0.340325
M	Paraguay	0.284087		H	Colombia	0.348315		H	Malaysia	0.301234		VH	Sweden	0.329394
H	Trinidad and Tobago	0.281196		VH	Iceland	0.331461		H	Uruguay	0.284073		M	Turkmenistan	0.320236
H	Panama	0.281014		M	Uzbekistan	0.331461		H	Saint Vincent and the Grenadines	0.282682		VH	Finland	0.317282
M	Guyana	0.279527		M	Cape Verde	0.325843		H	Bulgaria	0.271961		H	Malaysia	0.311669
H	Mexico	0.27508		VH	Italy	0.320225		H	Bosnia and Herzegovina	0.267903		M	Viet Nam	0.310192
H	Georgia	0.267161		H	Armenia	0.297753		VH	Japan	0.262663		H	Belize	0.306647
H	Tunisia	0.264684		VH	Cuba	0.286517		VH	Slovakia	0.255092		VH	Netherlands	0.301625
M	Kyrgyzstan	0.260964		H	Costa Rica	0.280899		H	The former Yugoslav Republic of Macedonia	0.250111		VH	United Arab Emirates	0.299261
H	Costa Rica	0.24954		H	Jamaica	0.269663		H	Belize	0.243225		M	Uzbekistan	0.296898
H	Jamaica	0.247711		VH	United Arab Emirates	0.264045		H	Armenia	0.239303		VH	United Kingdom	0.29483
M	Viet Nam	0.246707		L	Chad	0.252809		H	Jamaica	0.236723		H	Algeria	0.294535
M	Uzbekistan	0.244548		M	Turkmenistan	0.247191		M	Cape Verde	0.229045		M	Gabon	0.291285
M	Maldives	0.239126		M	Kyrgyzstan	0.235955		L	Burkina Faso	0.228784		M	Paraguay	0.291285
H	Fiji	0.225159		M	Honduras	0.213483		H	Costa Rica	0.225064		VH	Chile	0.282718
VH	Brunei Darussalam	0.224206		M	Guatemala	0.207865		H	Ecuador	0.219541		H	Trinidad and Tobago	0.281241
H	Ecuador	0.21105		H	Mauritius	0.207865		M	Kyrgyzstan	0.219036		H	Panama	0.277105
H	Azerbaijan	0.209835		M	Samoa	0.202247		VH	Cuba	0.213529		H	Iran (Islamic Republic of)	0.273264
L	Gambia	0.208073		L	Gambia	0.196629		H	Trinidad and Tobago	0.210036		L	Pakistan	0.262038
H	Colombia	0.201036		M	El Salvador	0.179775		L	Niger	0.209764		H	Costa Rica	0.24579
H	Jordan	0.195835		VH	Israel	0.174157		L	Gambia	0.201404		H	Jamaica	0.238109
H	Malaysia	0.194731		H	Fiji	0.168539		H	Colombia	0.189807		L	Gambia	0.227474
H	Dominican Republic	0.180014		M	Kiribati	0.157303		M	Sao Tome and Principe	0.186348		VH	Norway	0.204431
H	Iran (Islamic Republic of)	0.174257		H	Lebanon	0.146067		VH	Cyprus	0.175773		M	Morocco	0.203545
M	Honduras	0.170704		H	Turkey	0.140449		M	Mongolia	0.174445		H	Fiji	0.192024
L	Nigeria	0.166344		H	Azerbaijan	0.134831		H	Panama	0.167703		M	South Africa	0.189069
M	Morocco	0.149643		H	Malaysia	0.0786517		H	Azerbaijan	0.166276		L	Myanmar	0.187888
H	Algeria	0.14837		H	Tunisia	0.0786517		H	Serbia	0.163483		M	El Salvador	0.172526
M	Egypt	0.134201		M	Maldives	0.0730337		M	Honduras	0.160966		H	Barbados	0.171049
VH	Saudi Arabia	0.134148		L	Mali	0.0674157		M	Paraguay	0.159211		H	Dominican Republic	0.163663
VH	Kuwait	0.1302		M	Vanuatu	0.0674157		M	Uzbekistan	0.148612		M	Honduras	0.144756
L	Mali	0.129916		VH	Brunei Darussalam	0.0561798		M	Gabon	0.138947		H	Mexico	0.12644
M	Vanuatu	0.124527		H	Iran (Islamic Republic of)	0.0561798		L	Nigeria	0.135782		H	Colombia	0.122895
M	El Salvador	0.120366		M	Morocco	0.0505618		M	Viet Nam	0.119675		L	Senegal	0.114328
L	Burkina Faso	0.118838		H	Jordan	0.0449438		H	Dominican Republic	0.0961265		H	Ecuador	0.101625
M	Sao Tome and Principe	0.115578		L	Myanmar	0.0393258		M	Guyana	0.09112		L	Mali	0.0968981
M	Cape Verde	0.112744		H	Algeria	0.0337079		M	Moldova (Republic of)	0.0818319		M	Vanuatu	0.0833087
M	Guatemala	0.102179		L	Senegal	0.0280899		H	Georgia	0.072002		M	Guatemala	0.0714919
L	Mauritania	0.101325		M	Egypt	0.0168539		M	Guatemala	0.0717871		L	Nigeria	0.0635155
L	Myanmar	0.0779185		L	Niger	0.0168539		L	Senegal	0.0670727		L	Niger	0.042836
L	Senegal	0.0599445		VH	Saudi Arabia	0.011236		L	Pakistan	0.0656674		M	Sao Tome and Principe	0.0230428
L	Niger	0.0533024		VH	Kuwait	0.00561798		L	Myanmar	0.0640243		L	Burkina Faso	0.0192024
L	Chad	0.034687		L	Mauritania	0.00561798		M	El Salvador	0.0562248		M	Cape Verde	0.0192024
L	Pakistan	0.0213025		L	Pakistan	0.000561798		L	Chad	0.0223525		L	Chad	0.00738552

## Sheet: Table E
Table E. ECI, NBD and obestity (full database 159 countries)
HDI GROUP	COUNTRY	DES	ADER	ECI		AFS	APS	APFS	RFPI	NBD		OP
L	Afghanistan	2104	2083.17	20.8317		34	54	88	117.178	-29.1782		2.9
H	Albania	2996	2476.03	519.967		94	98	192	139.277	52.7231		17.6
H	Algeria	3262	2313.48	948.525		68	83	151	130.133	20.867		24.8
L	Angola	2380	2069.57	310.435		50	53	103	116.413	-13.413		10.2
VH	Argentina	3374	2427.34	946.662		112	99	211	136.538	74.4622		26.3
H	Armenia	2910	2425	485		74	84	158	136.406	21.5938		19.5
VH	Australia	3276	2481.82	794.182		149	104	253	139.602	113.398		28.6
VH	Austria	3805	2536.67	1268.33		168	106	274	142.688	131.312		18.4
H	Azerbaijan	3149	2403.82	745.183		54	88	142	135.215	6.78531		22.5
M	Bangladesh	2471	2287.96	183.037		27	52	79	128.698	-49.6979		3.6
H	Barbados	3060	2487.8	572.195		93	89	182	139.939	42.061		31.3
H	Belarus	3214	2472.31	741.692		119	92	211	139.067	71.9327		24.3
VH	Belgium	3810	2540	1270		163	101	264	142.875	121.125		20.2
H	Belize	2734	2240.98	493.016		70	78	148	126.055	21.9447		22.5
L	Benin	2766	2195.24	570.762		47	59	106	123.482	-17.4821		9.3
M	Bolivia (Plurinational State of)	2332	2220.95	111.048		50	64	114	124.929	-10.9286		17.1
H	Bosnia and Herzegovina	3113	2510.48	602.516		73	90	163	141.215	21.7853		17.9
M	Botswana	2283	2353.61	-70.6082		55	58	113	132.39	-19.3905		22.4
H	Brazil	3269	2439.55	829.448		108	86	194	137.225	56.7752		20
VH	Brunei Darussalam	3015	2374.02	640.984		81	84	165	133.538	31.4616		18.1
H	Bulgaria	2888	2489.66	398.345		95	79	174	140.043	33.9569		23.2
L	Burkina Faso	2746	2196.8	549.2		61	80	141	123.57	17.43		6.3
M	Cambodia	2454	2230.91	223.091		36	61	97	125.489	-28.4886		3.2
L	Cameroon	2607	2228.21	378.795		55	68	123	125.337	-2.33654		11.4
VH	Canada	3646	2497.26	1148.74		148	104	252	140.471	111.529		28
M	Cape Verde	2795	2388.89	406.111		83	75	158	134.375	23.625		13
L	Central African Republic	2046	2223.91	-177.913		68	53	121	125.095	-4.09511		5.1
L	Chad	2236	2150	86		59	63	122	120.938	1.0625		8.1
VH	Chile	2995	2434.96	560.041		86	86	172	136.966	35.0335		27.8
H	China	3102	2442.52	659.48		87	89	176	137.392	38.6083		6.9
H	Colombia	2774	2331.09	442.908		84	62	146	131.124	14.8761		21
M	Congo	2173	2194.95	-21.9495		51	45	96	123.466	-27.4659		11
H	Costa Rica	2817	2449.57	367.435		88	75	163	137.788	25.212		24.3
L	Côte d'Ivoire	2731	2133.59	597.406		53	56	109	120.015	-11.0146		9.2
VH	Croatia	3075	2500	575		113	83	196	140.625	55.375		23.3
VH	Cuba	3448	2462.86	985.143		64	83	147	138.536	8.46429		25.2
VH	Cyprus	2657	2554.81	102.192		120	79	199	143.708	55.2921		23.8
VH	Czech Republic	3298	2536.92	761.077		138	93	231	142.702	88.2981		26.8
VH	Denmark	3362	2527.82	834.18		129	111	240	142.19	97.8102		19.3
L	Djibouti	2645	2340.71	304.292		60	63	123	131.665	-8.66482		9.6
H	Dominican Republic	2505	2341.12	163.879		86	56	142	131.688	10.3119		23.9
H	Ecuador	2465	2220.72	244.279		98	63	161	124.916	36.0845		18.7
M	Egypt	3549	2334.87	1214.13		57	96	153	131.336	21.6637		28.9
M	El Salvador	2526	2255.36	270.643		59	70	129	126.864	2.13616		21.8
VH	Estonia	3257	2505.38	751.615		98	89	187	140.928	46.0721		22.6
L	Ethiopia	2132	2197.94	-65.9381		26	61	87	123.634	-36.634		4
H	Fiji	2929	2362.1	566.903		96	77	173	132.868	40.1321		36.4
VH	Finland	3311	2546.92	764.077		132	111	243	143.264	99.7356		20.6
VH	France	3517	2494.33	1022.67		164	113	277	140.306	136.694		23.9
M	Gabon	2752	2255.74	496.262		56	78	134	126.885	7.11475		17.6
L	Gambia	2788	2195.28	592.724		78	58	136	123.484	12.5157		10.9
H	Georgia	2784	2485.71	298.286		65	78	143	139.821	3.17857		20.8
VH	Germany	3543	2548.92	994.079		144	103	247	143.377	103.623		20.1
M	Ghana	3158	2223.94	934.056		47	60	107	125.097	-18.0968		12.2
VH	Greece	3409	2525.19	883.815		155	113	268	142.042	125.958		22.9
M	Guatemala	2462	2104.27	357.726		58	63	121	118.365	2.63462		18.6
L	Guinea	2565	2211.21	353.793		60	54	114	124.38	-10.3804		6.8
L	Guinea-Bissau	2504	2215.93	288.071		57	43	100	124.646	-24.646		7.2
M	Guyana	2762	2321.01	440.992		56	78	134	130.557	3.44328		22.9
L	Haiti	2043	2295.51	-252.506		43	44	87	129.122	-42.1222		11.9
M	Honduras	2789	2231.2	557.8		69	65	134	125.505	8.495		18.2
VH	Hungary	2866	2536.28	329.717		137	82	219	142.666	76.3341		24
VH	Iceland	3336	2527.27	808.727		146	132	278	142.159	135.841		22.8
M	India	2455	2273.15	181.852		51	58	109	127.865	-18.8646		4.9
M	Indonesia	2828	2280.65	547.355		53	58	111	128.286	-17.2863		5.7
H	Iran (Islamic Republic of)	3244	2402.96	841.037		76	85	161	135.167	25.8333		26.1
M	Iraq	2539	2170.09	368.915		57	55	112	122.067	-10.0673		23.8
VH	Ireland	3599	2465.07	1133.93		130	112	242	138.66	103.34		25.6
VH	Israel	3553	2292.26	1260.74		147	127	274	128.94	145.06		25.3
VH	Italy	3529	2520.71	1008.29		153	111	264	141.79	122.21		21
H	Jamaica	2792	2406.9	385.103		84	78	162	135.388	26.6121		27.2
VH	Japan	2728	2414.16	313.841		87	89	176	135.796	40.2035		3.3
H	Jordan	3152	2284.06	867.942		94	80	174	128.478	45.5217		30.5
H	Kazakhstan	3201	2319.57	881.435		118	97	215	130.476	84.5245		23.4
L	Kenya	2158	2158	0		51	59	110	121.388	-11.3875		7
M	Kiribati	3064	2252.94	811.059		100	73	173	126.728	46.2721		40.6
VH	Korea (Republic of)	3357	2450.36	906.635		90	91	181	137.833	43.167		5.8
VH	Kuwait	3348	2443.8	904.204		123	110	233	137.464	95.5365		39.7
M	Kyrgyzstan	2880	2341.46	538.537		64	84	148	131.707	16.2927		14.4
M	Lao People's Democratic Republic	2345	2299.02	45.9804		35	62	97	129.32	-32.3199		3.5
VH	Latvia	3299	2461.94	837.06		123	90	213	138.484	74.5159		23.7
H	Lebanon	3090	2472	618		108	82	190	139.05	50.95		31.9
L	Lesotho	2574	2218.97	355.034		34	73	107	124.817	-17.8168		14.2
L	Liberia	2267	2159.05	107.952		59	37	96	121.446	-25.4464		6.6
VH	Lithuania	3507	2469.72	1037.28		102	122	224	138.922	85.0783		25.9
VH	Luxembourg	3575	2553.57	1021.43		157	109	266	143.638	122.362		23.1
L	Madagascar	2101	2122.22	-21.2222		28	48	76	119.375	-43.375		5.4
L	Malawi	2358	2124.32	233.676		39	62	101	119.493	-18.4932		5.3
H	Malaysia	2925	2358.87	566.129		84	78	162	132.686	29.3135		13.3
M	Maldives	2842	2237.8	604.205		64	105	169	125.876	43.124		7.9
L	Mali	2844	2091.18	752.824		64	81	145	117.629	27.3713		6.8
VH	Malta	3422	2534.81	887.185		114	109	223	142.583	80.4167		26.6
L	Mauritania	2898	2212.21	685.786		71	80	151	124.437	26.563		9.7
H	Mauritius	3106	2426.56	679.438		87	84	171	136.494	34.5059		17.9
H	Mexico	3044	2359.69	684.31		90	87	177	132.733	44.2674		28.1
M	Moldova (Republic of)	2893	2472.65	420.35		68	74	142	139.087	2.91346		14.9
M	Mongolia	2514	2349.53	164.467		87	79	166	132.161	33.8388		16.7
H	Montenegro	3635	2489.73	1145.27		137	111	248	140.047	107.953		20
M	Morocco	3342	2353.52	988.479		61	91	152	132.386	19.6144		22.3
L	Mozambique	2285	2115.74	169.259		39	45	84	119.01	-35.0104		5.3
L	Myanmar	2527	2318.35	208.651		62	72	134	130.407	3.59289		2.9
M	Namibia	2135	2320.65	-185.652		53	64	117	130.537	-13.5367		18.9
L	Nepal	2538	2169.23	368.769		41	62	103	122.019	-19.0192		3.3
VH	Netherlands	3169	2576.42	592.577		133	109	242	144.924	97.0762		19.8
VH	New Zealand	3027	2481.15	545.852		118	92	210	139.565	70.4355		29.2
M	Nicaragua	2654	2249.15	404.847		59	64	123	126.515	-3.51483		17.1
L	Niger	2506	2071.07	434.926		56	79	135	116.498	18.5021		4.3
L	Nigeria	2655	2141.13	513.871		64	63	127	120.439	6.56149		11
VH	Norway	3503	2538.41	964.594		148	109	257	142.785	114.215		23.1
L	Pakistan	2451	2269.44	181.556		71	61	132	127.656	4.34375		5.4
H	Panama	2747	2289.17	457.833		67	73	140	128.766	11.2344		26.8
M	Paraguay	2518	2331.48	186.519		90	66	156	131.146	24.8542		16.3
H	Peru	2721	2286.55	434.445		40	64	104	128.619	-24.6187		21.1
M	Philippines	2679	2214.05	464.95		51	60	111	124.54	-13.5403		5.1
VH	Poland	3491	2511.51	979.489		113	99	212	141.272	70.7275		25.2
VH	Portugal	3398	2517.04	880.963		143	114	257	141.583	115.417		20.1
H	Romania	3385	2488.97	896.029		108	109	217	140.005	76.9954		21.7
H	Russian Federation	3385	2488.97	896.029		91	96	187	140.005	46.9954		24.1
L	Rwanda	2185	2142.16	42.8431		21	47	68	120.496	-52.4963		4
H	Saint Vincent and the Grenadines	2991	2451.64	539.361		79	86	165	137.905	27.0953		24.3
M	Samoa	2963	2279.23	683.769		131	76	207	128.207	78.7933		43.4
M	Sao Tome and Principe	2723	2213.82	509.179		76	61	137	124.527	12.4726		12.3
VH	Saudi Arabia	3263	2381.75	881.248		82	82	164	133.974	30.0265		34.7
L	Senegal	2306	2217.31	88.6923		73	61	134	124.724	9.27644		9.8
H	Serbia	2717	2492.66	224.339		81	81	162	140.212	21.7878		19.5
L	Sierra Leone	2445	2163.72	281.283		52	52	104	121.709	-17.7091		7.6
VH	Slovakia	2913	2555.26	357.737		104	73	177	143.734	33.2664		25.7
VH	Slovenia	3154	2503.17	650.825		119	100	219	140.804	78.1964		25.1
L	Solomon Islands	2403	2145.54	257.464		48	55	103	120.686	-17.6864		27.7
M	South Africa	3117	2397.69	719.308		85	81	166	134.87	31.1298		26.8
VH	Spain	3155	2524	631		150	111	261	141.975	119.025		23.7
H	Sri Lanka	2502	2274.55	227.455		46	56	102	127.943	-25.9432		6.5
H	Suriname	2759	2378.45	380.552		74	59	133	133.788	-0.787716		26.1
L	Swaziland	2217	2285.57	-68.567		55	70	125	128.563	-3.56314		17.7
VH	Sweden	3172	2537.6	634.4		125	108	233	142.74	90.26		20.5
VH	Switzerland	3505	2558.39	946.606		156	93	249	143.91	105.09		19.4
M	Tajikistan	2206	2228.28	-22.2828		57	51	108	125.341	-17.3409		13.6
L	Tanzania (United Republic of)	2152	2109.8	42.1961		41	55	96	118.676	-22.6765		7.1
H	Thailand	2905	2441.18	463.824		60	58	118	137.316	-19.3162		8.5
H	The former Yugoslav Republic of Macedonia	2920	2517.24	402.759		97	73	170	141.595	28.4052		19.6
M	Timor-Leste	2153	2050.48	102.524		40	53	93	115.339	-22.3393		2.2
L	Togo	2521	2173.28	347.724		47	53	100	122.247	-22.2468		7.5
H	Trinidad and Tobago	2909	2424.17	484.833		81	72	153	136.359	16.6406		31.1
H	Tunisia	3365	2369.72	995.282		87	91	178	133.297	44.7033		27.1
H	Turkey	3717	2367.52	1349.48		112	102	214	133.173	80.8272		29.5
M	Turkmenistan	3107	2353.79	753.212		76	92	168	132.401	35.5994		20.1
L	Uganda	2242	2095.33	146.673		47	50	97	117.862	-20.8621		4.9
H	Ukraine	3206	2485.27	720.729		86	87	173	139.797	33.2035		20.1
VH	United Arab Emirates	3351	2577.69	773.308		83	104	187	144.995	42.0048		37.2
VH	United Kingdom	3415	2492.7	922.299		143	104	247	140.214	106.786		28.1
VH	United States	3696	2548.97	1147.03		163	115	278	143.379	134.621		33.7
H	Uruguay	2887	2405.83	481.167		82	84	166	135.328	30.6719		26.7
M	Uzbekistan	2867	2350	517		66	74	140	132.188	7.8125		15.5
M	Vanuatu	2789	2178.91	610.094		93	65	158	122.563	35.4365		35.4
H	Venezuela (Bolivarian Republic of)	2949	2340.48	608.524		89	84	173	131.652	41.3482		24.8
M	Viet Nam	2751	2311.76	439.235		65	71	136	130.037	5.96324		3.6
L	Yemen	2201	2157.84	43.1569		47	56	103	121.379	-18.3787		17.2
M	Zambia	1937	2105.43	-168.435		36	48	84	118.431	-34.4307		8.9
L	Zimbabwe	2215	2260.2	-45.2041		59	52	111	127.136	-16.1365		10.5
